# Supplementary material for: Predictors of Postprandial Hyperglycemia in Non-Diabetic Adult Hospital Visitors: A Cross-Sectional Study Across Religious Groups in Northern Israel
Source: J Clin Med. 2024 Dec 23;13(24):7866. doi: 10.3390/jcm13247866 (PMC11727719; doi:10.3390/jcm13247866)
Supplement: Supplementary file 1 [file jcm-13-07866-s001.zip]

Archive with 1 entries (1 files):
- jcm-3340350-supplementary.pdf
